# Supplementary material for: Segregation of Benzoic Acid in Polymer Crystalline Cavities
Source: Polymers (Basel). 2022 Dec 30;15(1):177. doi: 10.3390/polym15010177 (PMC9823889; doi:10.3390/polym15010177)
Supplement: Supplementary file 1 [file polymers-15-00177-s001.zip]

Archive with 1 entries (1 files):
- polymers-2096451-supplementary-done.pdf
